# Supplementary material for: Immune Correlates of Disseminated BCG Infection in IL12RB1-Deficient Mice
Source: Vaccines (Basel). 2022 Jul 19;10(7):1147. doi: 10.3390/vaccines10071147 (PMC9316795; doi:10.3390/vaccines10071147)
Supplement: Supplementary file 1 [file vaccines-10-01147-s001.zip]

Archive with 1 entries (1 files):
- vaccines-1771263-supplementary.pdf
